# Supplementary material for: Acceptability and Feasibility of Maternal Mental Health Assessment When Managing Small, Nutritionally At-Risk Infants Aged < 6 Months: A Key Informant Interview Study
Source: Children (Basel). 2024 Feb 6;11(2):209. doi: 10.3390/children11020209 (PMC10887604; doi:10.3390/children11020209)
Supplement: Supplementary file 1 [file children-11-00209-s001.zip]

Archive with 1 entries (1 files):
- children-2839874-supplementary.pdf
